# Supplementary material for: Charge–Capacitance Channel Decomposition Reveals Fabrication-Tolerant Design Windows for Disk Triboelectric Nanogenerators
Source: Materials (Basel). 2026 Jun 17;19(12):2607. doi: 10.3390/ma19122607 (PMC13304420; doi:10.3390/ma19122607)
Supplement: Supplementary file 1 [file materials-19-02607-s001.zip]

Archive with 1 entries (1 files):
- materials-4340555-supplementary.pdf
